# Supplementary material for: Artificial Intelligence Applied to Pancreatic Imaging: A Narrative Review
Source: Healthcare (Basel). 2022 Aug 11;10(8):1511. doi: 10.3390/healthcare10081511 (PMC9408381; doi:10.3390/healthcare10081511)
Supplement: Supplementary file 1 [file healthcare-10-01511-s001.zip]

Archive with 1 entries (1 files):
- healthcare-1803216-supplementary.pdf
